# Supplementary material for: Establishment and verification of prognostic model and ceRNA network analysis for colorectal cancer liver metastasis
Source: BMC Med Genomics. 2023 May 9;16:99. doi: 10.1186/s12920-023-01523-w (PMC10169504; doi:10.1186/s12920-023-01523-w)
Supplement: Supplementary file 1 — Additional file 1. Table S1: The detailed information of 10 CRC samples with LM and 10 CRC samples without LM involved in the study. [file 12920_2023_1523_MOESM1_ESM.xlsx]

## Sheet: Sheet1
		Patient ID	Gender	Age(year)	Tumor location	Tumor size(cm*cm)	T stage	N stage	LM (Yes/No)	Clinical stage	Operative method	Experiment
		1A	Male	71	Rectal adenocarcinoma	7*8	3	2	Yes	IVa	Laparoscopic radical resection of rectal cancer(Hartamann)	qRT-PCR
		2A	Male	62	Rectal adenocarcinoma	6*5	2	0	Yes	IVa	Laparoscopic radical resection of rectal cancer(Dixon)+Partial hepatectomy+Microwave ablation of liver metastases	qRT-PCR
		3A	Male	51	Rectal adenocarcinoma	3*2	3	1b	Yes	IVa	Laparoscopic radical resection of rectal cancer(Dixon)	qRT-PCR
		4A	Male	59	Adenocarcinoma of rectum sigmoid junction	2*5	4a	2a	Yes	IVa	Laparoscopic radical resection of rectal cancer(Dixon)+Microwave ablation of liver metastases	qRT-PCR
		5A	Female	57	Adenocarcinoma of rectum sigmoid junction	3*3	4a	2a	Yes	IVa	Laparoscopic radical resection of rectal cancer(Dixon)+Microwave ablation of liver metastases	qRT-PCR
		6A	Female	71	Sigmoid colon adenocarcinoma	4*3.5	4a	1c	Yes	IVa	Radical resection of sigmoid colon cancer	qRT-PCR
		7A	Male	70	Sigmoid colon adenocarcinoma	5*6	4a	2a	Yes	IVa	Laparoscopic radical resection of sigmoid colon cancer)+Partial hepatectomy	qRT-PCR
		8A	Male	71	Ascending colon adenocarcinoma	5*7	2	0	Yes	IVa	Laparoscopic radical resection of right hemicolon cancer	RNA-seq
		9A	Male	47	Rectal adenocarcinoma	4*4	3	0	Yes	IVa	Laparoscopic radical resection of rectal cancer(Dixon)	RNA-seq
		10A	Male	58	Rectal adenocarcinoma	5*3.5	3	1b	Yes	IVa	Laparoscopic radical resection of rectal cancer(Dixon)+Microwave ablation of liver metastases	RNA-seq
		1B	Male	59	Rectal adenocarcinoma	4*4	3	1b	No	IIIb	Laparoscopic radical resection of rectal cancer(Dixon)	qRT-PCR
		2B	Female	55	Rectal adenocarcinoma	5*6	3	1a	No	IIIb	Laparoscopic radical resection of rectal cancer(Dixon)	qRT-PCR
		3B	Male	74	Rectal adenocarcinoma	4*5	2	0	No	I	Laparoscopic radical resection of rectal cancer(Dixon)	qRT-PCR
		4B	Male	61	Adenocarcinoma of rectum sigmoid junction	4*6	3	2a	No	IIIb	Laparoscopic radical resection of rectal cancer(Dixon)	qRT-PCR
		5B	Male	64	Rectal adenocarcinoma	3*2	2	1b	No	IIIa	Radical resection of right hemicolon cancer	qRT-PCR
		6B	Male	63	Ascending colon adenocarcinoma	7*5.5	3	0	No	IIa	Laparoscopic radical resection of right hemicolon cancer	qRT-PCR
		7B	Female	57	Rectal adenocarcinoma	4*3	2	1	No	IIIa	Laparoscopic radical resection of rectal cancer(Dixon)	qRT-PCR
		8B	Female	38	Rectal adenocarcinoma	3*2	4a	2a	No	IIIc	Laparoscopic radical resection of rectal cancer(Dixon)	RNA-seq
		9B	Male	45	Rectal adenocarcinoma	5*3	3	0	No	IIa	Laparoscopic radical resection of rectal cancer(Dixon)	RNA-seq
		10B	Male	65	Rectal adenocarcinoma	3*2	4a	0	No	IIb	Laparoscopic conversion to open radical resection of rectal cancer	RNA-seq
