# Supplementary material for: Establishment and verification of prognostic model and ceRNA network analysis for colorectal cancer liver metastasis
Source: BMC Med Genomics. 2023 May 9;16:99. doi: 10.1186/s12920-023-01523-w (PMC10169504; doi:10.1186/s12920-023-01523-w)
Supplement: Supplementary file 2 — Additional file 2. Table S2: The primers of quantitative real-time PCR in the study. [file 12920_2023_1523_MOESM2_ESM.xlsx]

## Sheet: Supplemental Table 2
Gene name	Sequence
APOD F	AAACCCTAATCTCCCTCCAG
APOD R	TGTGACCGTCATTTTCTTGA
AKR1C1 F	GCAAAAAAGCACAAGCGAA
AKR1C1 R	GGGCCAGCAAAAATATCAA
TTC38 F	ACACCTGACATCCCCCTAA
TTC38 R	TGCATGAATTCCAACCCAT
ALAD F	CTCCCACCATCTCCACTTC
ALAD R	TGCTCCGTTTTCACTCAGG
ALDOB F	GAACAAACAAAGAAACCACC
ALDOB R	ACTTCCCAAAGTCAACACCA
DNASE1L3 F	AGACTTCGTGATTATCCCCC
DNASE1L3 R	ATGAAAATGAAATTCTCCGC
SERPINA1 F	GGAACTCCTCCGTACCCTC
SERPINA1 R	CCTTGACCAAATCCACAAT
GRB7 F	ATGCCCACTGACTTCGGTTT
GRB7 R	GTGCGGCTCTGCTCATCTTC
GAPDH F	CCCATCACCATCTTCCAGG
GAPDH R	CATCACGCCACAGTTTCCC
